# Supplementary material for: Impact of Intrauterine Insults on Fetal and Postnatal Cerebellar Development in Humans and Rodents
Source: Cells. 2024 Nov 19;13(22):1911. doi: 10.3390/cells13221911 (PMC11592629; doi:10.3390/cells13221911)
Supplement: Supplementary file 1 [file cells-13-01911-s001.zip]

Archive with 1 entries (1 files):
- cells-3290296-supplementary.pdf
